# Supplementary material for: Large-Scale Transportation Network Congestion Evolution Prediction Using Deep Learning Theory
Source: PLoS One. 2015 Mar 17;10(3):e0119044. doi: 10.1371/journal.pone.0119044 (PMC4363621; doi:10.1371/journal.pone.0119044)
Supplement: S1 Dataset — The data collection period is from April 13, 2014 to May 9, 2014. Data from April 13 to May 4 are utilized for training models, and the remaining data are utilized for testing and prediction. For each CSV (Comma-Separated Values) file, the first row indicates the road link IDs in the entire network, and the other rows indicates the traffic conditions for each time interval, where 0 represents uncongested and 1 represents congested. The congestion threshold is set as 20 kilometers per hour. The algorithm execution results are saved in two CSV files. The file named as “result.csv” records both accuracy and cross-entropy value for each iteration, and the other file named as “sequence.csv” records the predicted traffic congestion patterns using the RBM-RNN model. (ZIP) [file pone.0119044.s001.zip › S1_Dataset/60min/Training/2014-04-23.csv]

2792	2793	2796	2807	2808	2811	2812	2817	2818	2820	2836	2839	2844	2845	2847	2848	2850	2853	2854	2855	2858	2859	2860	2861	2862	2865	2870	2871	2874	2875	2876	2877	2878	2879	2887	2888	2889	2890	2895	2896	2901	2902	2904	2908	2913	2914	2917	2926	2927	2928
1	1	0	1	0	1	1	0	1	0	0	1	0	0	0	0	0	0	0	0	0	0	0	0	0	0	1	1	0	0	1	1	0	1	0	0	0	0	0	1	0	0	0	0	0	0	1	0	0	0
1	1	0	0	0	1	1	0	1	0	0	0	0	0	0	0	0	0	0	0	0	0	0	0	0	0	0	1	0	0	1	1	0	0	0	0	0	0	0	1	0	0	0	0	0	0	1	1	0	0
1	0	0	0	0	0	0	0	1	0	0	0	0	0	0	0	0	0	0	0	0	0	0	0	0	0	1	1	0	0	0	0	0	1	0	0	0	0	0	1	0	0	0	0	0	0	0	0	0	0
1	0	0	0	0	0	1	0	1	0	0	0	0	0	0	0	0	0	0	0	0	0	0	0	0	0	0	1	0	0	0	0	0	0	0	0	0	0	0	1	0	0	0	0	0	0	0	0	0	0
1	0	0	0	0	1	0	0	1	0	0	0	0	0	0	0	0	0	0	0	0	0	0	0	0	0	0	0	0	0	0	0	0	0	0	0	0	0	0	1	0	0	0	0	0	0	0	0	0	0
0	0	0	0	0	1	1	0	1	0	0	0	0	0	0	0	0	0	0	0	0	0	0	0	0	0	0	0	0	0	0	1	0	0	0	0	0	1	0	1	0	0	0	0	0	0	0	0	0	0
0	1	0	0	1	1	1	0	1	0	0	0	0	0	0	0	0	0	0	0	0	0	0	0	0	0	1	1	0	1	1	1	0	1	1	0	0	1	0	1	0	0	0	0	0	0	1	1	0	0
1	1	0	1	1	0	1	0	1	0	0	0	0	0	0	0	0	0	0	0	0	0	0	0	0	0	1	1	1	1	1	1	0	1	1	1	0	1	0	1	0	0	0	0	0	0	1	1	0	0
1	1	0	0	1	1	1	0	1	0	0	0	0	0	0	0	0	0	0	0	0	0	0	0	0	0	1	1	0	1	1	1	0	1	1	0	0	1	0	1	0	0	0	0	0	0	1	1	0	0
1	1	0	1	1	0	1	0	0	1	0	0	0	0	0	0	0	0	0	0	0	0	0	0	0	0	1	1	0	1	0	1	0	1	1	0	0	1	0	1	0	0	0	0	0	0	1	1	0	0
1	0	0	1	0	1	1	0	1	1	0	0	0	0	0	0	0	0	0	0	0	0	0	0	0	0	1	1	0	1	1	1	0	1	1	1	0	0	0	1	0	0	0	0	0	0	1	1	0	0
1	1	0	0	1	1	1	0	0	1	0	0	0	0	0	0	0	0	0	0	0	0	0	0	0	0	1	1	0	1	0	1	0	1	1	0	0	1	0	1	0	0	0	0	0	0	1	1	0	0
0	1	0	0	1	1	1	0	1	1	0	0	0	0	0	0	0	0	0	0	0	0	0	1	0	0	1	1	0	1	1	1	0	1	1	0	0	1	0	1	0	0	0	0	0	0	1	1	0	0
0	1	0	0	1	1	0	0	1	0	0	0	0	0	0	0	0	0	0	0	0	0	0	0	0	0	0	1	0	1	0	1	0	1	1	0	0	1	0	1	0	0	0	0	0	0	1	1	0	0
0	0	0	1	1	1	1	0	1	0	0	0	0	0	0	0	0	0	0	1	0	0	0	0	0	0	1	1	0	1	0	1	0	1	1	0	0	1	0	1	0	0	0	0	0	0	0	0	0	0
0	1	0	0	1	1	1	0	1	0	0	0	0	0	0	0	0	0	0	0	0	0	0	0	0	0	1	1	0	1	0	1	0	1	1	0	0	1	0	1	0	0	0	0	0	0	1	1	0	0
1	1	0	0	1	1	0	0	1	1	0	0	0	0	0	0	0	0	0	0	0	0	0	0	0	0	1	1	0	1	1	1	0	1	1	1	0	1	0	1	0	0	0	0	0	0	1	1	0	0
1	1	0	1	1	1	1	0	1	1	0	0	0	0	0	0	0	0	0	0	0	0	0	0	0	0	1	1	0	1	1	1	0	1	0	0	0	1	0	1	0	0	0	0	0	0	1	1	0	0
1	1	0	1	1	1	1	0	1	1	0	0	0	0	0	0	0	0	0	0	0	0	0	1	0	0	1	1	1	1	0	1	0	1	1	0	0	1	0	1	0	0	0	0	0	0	1	1	0	0
1	1	0	1	1	1	1	0	1	0	0	0	0	0	0	0	0	0	0	0	0	0	0	0	0	0	1	1	0	1	1	1	0	1	1	0	0	0	0	1	0	0	0	0	0	0	1	1	0	0
0	1	0	1	0	1	1	0	1	1	0	0	0	0	0	0	0	0	0	0	0	0	0	0	0	0	1	1	0	1	1	1	0	1	0	0	0	1	0	1	0	0	0	0	0	0	1	1	0	0
1	0	0	1	0	1	1	0	1	0	0	0	0	0	0	0	0	0	0	0	0	0	0	0	0	0	1	0	0	0	1	1	0	1	0	0	0	0	0	1	0	0	0	0	0	0	0	0	0	0
0	1	0	1	0	1	1	0	0	0	0	0	0	0	0	0	0	0	0	0	0	0	0	0	0	0	0	1	0	0	0	1	0	1	0	0	0	0	0	1	0	0	0	0	0	0	0	0	0	0
[truncated: 465 more columns]
